# Supplementary material for: Immune cell related signature predicts prognosis in esophageal squamous cell carcinoma based on single-cell and bulk-RNA sequencing
Source: Front Oncol. 2024 Jun 6;14:1370801. doi: 10.3389/fonc.2024.1370801 (PMC11187079; doi:10.3389/fonc.2024.1370801)
Supplement: Supplementary file 2 [file DataSheet_2.csv]

	x
1	MMP1
2	LUM
3	LAMC2
4	MMP12
5	FAT1
6	SERPINH1
7	FOXM1
8	MCM7
9	RFC4
10	ITGA6
11	IFI44L
12	COL4A1
13	MMP9
14	TGFBI
15	DTL
16	CXCL1
17	TIMP1
18	MMD
19	PTPRK
20	LAMB3
21	SPARC
22	KIF20A
23	MCM2
24	ODC1
25	DNMT1
26	ECT2
27	MFAP2
28	IGFBP3
29	TPX2
30	IFI6
31	PLAU
32	MFHAS1
33	LRP12
34	PMEPA1
35	GREM1
36	ARPC1B
37	RAD51AP1
38	KIF4A
39	ENAH
40	LRRC8D
41	MMP10
42	CDH3
43	APOBEC3B
44	MMP3
45	ATAD2
46	VCAN
47	MCM4
48	COL1A2
49	TRIP13
50	COL1A1
51	SPP1
52	CDC25B
53	COL3A1
54	HLTF
55	KIF14
56	COL6A3
57	CDKN3
58	GMNN
59	MYO10
60	COL5A2
61	RAI14
62	NNMT
63	FANCI
64	SH3BP4
65	EPCAM
66	BGN
67	ASPN
68	ACTL6A
69	TTK
70	ANO1
71	TNC
72	PTDSS1
73	ASPM
74	NUSAP1
75	CTSC
76	HEY1
77	DPY19L4
78	SLC25A32
79	MCM6
80	PPFIA1
81	MMP13
82	FXR1
83	INHBA
84	SNAI2
85	SNAPC1
86	SULF1
87	FSCN1
88	GMPS
89	SLC20A1
90	LAMP3
91	GINS1
92	FST
93	PTHLH
94	NELL2
95	TUSC3
96	VOPP1
97	PUS7
98	FAP
99	THBS2
100	PFN2
101	FADD
102	NETO2
103	RBP1
104	AMIGO2
105	PTPRZ1
106	CALB1
107	NUCB2
108	UBL3
109	GYS2
110	EPS8L2
111	EVPL
112	ALOX12
113	C18orf25
114	MGLL
115	EXPH5
116	PMM1
117	ENDOU
118	PADI1
119	PAX9
120	IL18
121	SCNN1B
122	CES2
123	PTK6
124	ZDHHC13
125	KAT2B
126	SASH1
127	ABLIM3
128	RANBP9
129	C1orf116
130	UPK1A
131	C2orf54
132	TP53I3
133	CLIC3
134	TRIP10
135	GPD1L
136	ABLIM1
137	PPL
138	PDLIM2
139	STK39
140	KANK1
141	VPS37B
142	SLC24A3
143	SECISBP2L
144	PHACTR2
145	ESPL1
146	CRISP3
147	RMND5B
148	DOCK9
149	ABHD5
150	TMOD3
151	CNN3
152	GDPD3
153	SLURP1
154	RORA
155	PIM1
156	HPGD
157	CITED2
158	NMU
159	LPIN1
160	ECM1
161	ZNF185
162	EHD3
163	EMP1
164	BLNK
165	ECHDC2
166	CYP4B1
167	DUSP5
168	SMAGP
169	PLAGL1
170	FUT3
171	TIAM1
172	MALL
173	ANXA9
174	CXCR2
175	CAMK2N1
176	KLK12
177	PITX1
178	S100A14
179	PPP1R3C
180	MYO6
181	PSCA
182	GALNT12
183	ZNF426
184	ZNF750
185	ACPP
186	PHLDA1
187	RAB11FIP1
188	RRAGD
189	HLF
190	PRSS3
191	MXD1
192	SORT1
193	CWH43
194	DHRS1
195	PELI1
196	SPINK5
197	PDZD2
198	CLCA4
199	SULT2B1
200	CRABP2
201	CYP2E1
202	NEBL
203	CDA
204	MAL
205	SERPINB13
206	RAB25
207	GPX3
208	CYP2C18
209	NDRG2
210	SERPINB2
211	TGM3
212	KRT4
213	CYP3A5
214	KLK11
215	KLK13
216	TGM1
217	SERPINB1
218	SCNN1A
219	CRNN
220	MUC1
221	LYPD3
222	IL1RN
223	IVL
224	ELOVL6
225	DYNLT3
226	CRCT1
227	HSPB8
228	RHCG
229	CD24
230	ADH7
231	EPHX3
232	TMPRSS11E
233	AQP3
234	SPRR2C
235	S100P
236	CEACAM1
237	CEACAM7
238	ALDH3A1
239	CEACAM5
240	KRT15
241	CEACAM6
242	SPRR1A
243	SERPINB3
244	SPRR3
245	SERPINB4
246	KRT13
247	PLAC8
248	GABRP
